# Supplementary material for: Distribution of the Najas species in Lithuania (Hydrocharitaceae): Revised data from the 19th century onwards
Source: Biodivers Data J. 2026 Jan 6;14:e174747. doi: 10.3897/BDJ.14.e174747 (PMC12800782; doi:10.3897/BDJ.14.e174747)
Supplement: Supplementary material 1 — Supplementary Table 1 [file bdj-14-e174747-s001.xlsx]

## Sheet: Sheet4
Supplement table 1. The list of the revised Najas specimens from Lithuania held in the herbaria of the State Scientific Research Institute Nature Research Centre (BILAS) and Vilnius University (WI).
s.n. - In specimens citation “sine numero” (s.n.) indicate that no collector number has been assigned.
s.l. - In specimens citation "sensu lato" in the broad sense. As we were unable to determine this solely based on herbarised specimens. It could be either N. canadensis Michx. or N. flexilis (Willd.) Rostk. & W.L.E.Schmidt.
N	Name after revision	Labeled as	Water body	Site	Lat	Lon	Date	Collector	Determiner	Herbaria	Code
1	Najas flexilis (Willd.) Rostk. & W.L.E.Schmidt	Najas flexilis s.l.	Germantas	Telšių r. su Chara aspera	55.979136	22.144707	1966-00-00	Trainauskaitė I.	Sinkevičienė Z.	BILAS	60760
2	Najas flexilis (Willd.) Rostk. & W.L.E.Schmidt	Najas flexilis s.l.	Sungardas	Ignalinos r. ŠR dalyje	55.500614	26.141627	1998-08-13	Sinkevičienė Z.	Sinkevičienė Z.	BILAS	60761
3	Najas flexilis (Willd.) Rostk. & W.L.E.Schmidt	Najas flexilis s.l.	Sungardas	Ignalinos r., vakarinės įlankos šiaurinėje dlayje	55.500614	26.141627	1998-08-26	Sinkevičienė Z.	Sinkevičienė Z.	BILAS	60762
4	Najas flexilis (Willd.) Rostk. & W.L.E.Schmidt	Najas flexilis s.l.	Sungardas	Ignalinos r., PR dalyje 2 m gylyje	55.500614	26.141627	1998-08-26	Sinkevičienė Z.	Sinkevičienė Z.	BILAS	64944
5	Najas flexilis (Willd.) Rostk. & W.L.E.Schmidt	Najas flexilis s.l.	Sungardas	Ignalinos r., P dalyje tarp Paežerinės ir Nykiškės	55.500614	26.141627	2015-08-05	Sinkevičienė Z.	Sinkevičienė Z.	BILAS	92565
6	Najas flexilis (Willd.) Rostk. & W.L.E.Schmidt	Najas flexilis s.l.	Dūkštas	Ignalinos r., ŠR dalis	55.585059	26.317413	2020-08-19	Sinkevičienė Z.	Sinkevičienė Z.	BILAS	s.n.
7	Najas flexilis (Willd.) Rostk. & W.L.E.Schmidt	Najas flexilis s.l.	Dūkštas	Ignalinos r.,P dalis	55.573356	26.305866	2020-08-19	Sinkevičienė Z.	Sinkevičienė Z.	BILAS	s.n.
8	Najas flexilis (Willd.) Rostk. & W.L.E.Schmidt	Najas flexilis s.l.	Dūkštas	Ignalinos r.,P dalis	55.573356	26.305866	2020-08-19	Sinkevičienė Z.	Sinkevičienė Z.	BILAS	s.n.
9	Najas flexilis (Willd.) Rostk. & W.L.E.Schmidt	Najas flexilis s.l.	Dūkštas	Ignalinos r., ŠR dalis	55.584817	26.318587	2020-08-19	Sinkevičienė Z.	Sinkevičienė Z.	BILAS	s.n.
10	Najas flexilis (Willd.) Rostk. & W.L.E.Schmidt	Najas flexilis s.l.	Dūkštas	Ignalinos r.,P dalis	55.583570	26.320891	2020-08-19	Sinkevičienė Z.	Sinkevičienė Z.	BILAS	s.n.
11	Najas flexilis (Willd.) Rostk. & W.L.E.Schmidt	Najas flexilis s.l.	Sungardas	Ignalinos r., Centrinė dalis	55.495014	26.130108	2020-09-05	Kamaitytė-Bukelskienė L. L.	Kamaitytė-Bukelskienė L.	BILAS	s.n.
12	Najas flexilis (Willd.) Rostk. & W.L.E.Schmidt	Najas flexilis s.l.	Sungardas	Ignalinos r., Centrinė dalis	55.495014	26.130108	2020-09-05	Kamaitytė-Bukelskienė L.	Kamaitytė-Bukelskienė L.	BILAS	s.n.
13	Najas flexilis (Willd.) Rostk. & W.L.E.Schmidt	Najas flexilis s.l.	Avilys	Zarasų r.	55.76392	26.06022	2021-08-11	Petrulaitis P.	Petrulaitis P.	BILAS	s.n.
14	Najas flexilis (Willd.) Rostk. & W.L.E.Schmidt	Najas flexilis s.l.	Avilys	Ignalinos r., ŠV dalis ties Avilių II kaimu	55.76470	26.05074	2021-08-11	Petrulaitis P.	Petrulaitis P.	BILAS	s.n.
15	Najas flexilis (Willd.) Rostk. & W.L.E.Schmidt	Najas flexilis s.l.	Ažvintis	Ignalinos r.	55.493687	26.086971	2021-08-19	Kamaitytė-Bukelskienė L. L.	Sinkevičienė Z.	BILAS	s.n.
16	Najas flexilis (Willd.) Rostk. & W.L.E.Schmidt	Najas flexilis s.l.	Dūkštas	Ignalinos r., Š dalis	55.583049	26.321739	2021-09-01	Kamaitytė-Bukelskienė L.	Kamaitytė-Bukelskienė L.	BILAS	s.n.
17	Najas flexilis (Willd.) Rostk. & W.L.E.Schmidt	Najas flexilis s.l.	Sungardas	Ignalinos r.	55.495006	26.129851	2021-09-01	Kamaitytė-Bukelskienė L.	Kamaitytė-Bukelskienė L.	BILAS	s.n.
18	Najas flexilis (Willd.) Rostk. & W.L.E.Schmidt	Najas flexilis s.l.	Dūkštas	Ignalinos r.	55.582191	26.323642	2022-07-15	Kamaitytė-Bukelskienė L.	Kamaitytė-Bukelskienė L.	BILAS	s.n.
19	Najas major All.	Najas major All. (N. monosperma Wild.)	Ilgutis	In lacu circa Skorbuciany districtu Trocensi 4 milliaria a Vilna	54.566484	25.057649	1822-00-00	Gorski S.B.	Gorski S.B.	WI	s.n.
20	Najas major All.	Najas major All. (N. monosperma Wild.)	Ilgutis	In lacu circa Skorbuciany districtu Trocensi 4 milliaria a Vilna	54.566484	25.057649	1826-00-00	Gorski S.B.	Gorski S.B.	WI	s.n.
21	Najas major All.	Najas marina L.	Sartai	Zarasų r.	55.76085	25.82661	1953-08-00	Bagdonaitė A.	Bagdonaitė A.	WI	s.n.
22	Najas major All.	Najas marina L.	Sartai	Zarasų r.	55.76085	25.82661	1954-08-00	Bagdonaitė A.	Sinkevičienė Z.	BILAS	18378
23	Najas major All.	Najas marina L.	Sartai	Pietinio ež. Kranto vakarinės atšakos įlanka	55.76085	25.82661	1956-07-10	Šarkinienė I.	Šarkinienė I.	WI	s.n.
24	Najas major All.	Najas marina L.	Bagdononių tv.	Trakų r. ŠR dalis	54.59745	24.69694	1992-07-08	Sinkevičienė Z.	Sinkevičienė Z.	BILAS	50312
25	Najas major All.	Najas marina L.	Drabužis	Trakų r. V pakrantė	54.57352	24.64760	1981-08-19	Motiekaitytė V.	Sinkevičienė Z.	BILAS	50724
26	Najas major All.	Najas marina L.	Spengla	Trakų r. prie Taučionių	54.43149	24.71314	1990-10-24	Krakauskas	Tupčiauskaitė I. J.	WI	s.n.
27	Najas major All.	Najas marina L.	Drabužaitis	Trakų r. R pakrantė	54.578140	24.664409	1992-07-21	Sinkevičienė Z.	Sinkevičienė Z.	BILAS	50307
28	Najas major All.	Najas marina L.	Drabužis	Trakų r. ŠV pakrantė	54.57352	24.64760	1992-07-21	Sinkevičienė Z.	Sinkevičienė Z.	BILAS	50305
29	Najas major All.	Najas marina L.	Drabužis	Trakų r. V pakrantė	54.57352	24.64760	1992-07-21	Sinkevičienė Z.	Sinkevičienė Z.	BILAS	50311
30	Najas major All.	Najas marina L.	Drabužaitis	Trakų r. R pakrantė	54.578140	24.664409	1992-07-23	Sinkevičienė Z.	Sinkevičienė Z.	BILAS	50309
31	Najas major All.	Najas marina L.	Spindžius	Trakų r. ŠR dalis	54.570504	24.693862	1992-07-23	Sinkevičienė Z.	Sinkevičienė Z.	BILAS	50310
32	Najas major All.	Najas marina L.	Vilkokšnis	Trakų r.	54.509995	24.667892	1998-07-15	Karosienė J. J.	Smaliukas D.	BILAS	s.n.
33	Najas major All.	Najas marina L.	Ilgelis	Varėnos r.	54.26637	24.34525	2004-09-17	Balevičius A.	Balevičius A.	BILAS	s.n.
34	Najas major All.	Najas marina L.	Liedis	Švenčionių r.	55.23594	25.90882	2008-08-23	Sinkevičienė Z.	Sinkevičienė Z.	BILAS	70730
35	Najas major All.	Najas marina L.	Nedzingis	Varėnos r.	54.2898	24.3337	2009-08-21	Sinkevičienė Z.	Sinkevičienė Z.	BILAS	s.n.
36	Najas major All.	Najas marina L.	Kampys	Varėnos r.	54.23285	24.25706	2010-08-05	Sinkevičienė Z.	Sinkevičienė Z.	BILAS	s.n.
37	Najas major All.	Najas marina L.	Nedzingis	Varėnos r.	54.28089	24.32854	2015-07-14	n.a.	n.a.	BILAS	s.n.
38	Najas major All.	Najas marina L.	Liedis	Švenčionių r.	55.23594	25.90882	2015-08-11	Ilmars Bodnieks	Zviedre E.	BILAS	s.n.
39	Najas major All.	Najas major All.	Nemunas	Varėnos r., aukščiau Merkinės tilto K krante (priešais Česukus)	54.14973	24.18070	2020-06-22	Sinkevičienė Z.	Sinkevičienė Z.	BILAS	s.n.
40	Najas major All.	Najas major All.	Nemunas	Varėnos r., prie kranto 3.5 km į pietryčius nuo Panaros k., Gudeliai	54.08013	24.15995	2020-07-29	Gudžinskas Z.	Gudžinskas Z.	BILAS	s.n.
41	Najas major All.	Najas major All.	Dringis	Ignalinos r.	55.361911	26.104178	2020-08-05	Kamaitytė-Bukelskienė L.	Kamaitytė-Bukelskienė L.	BILAS	s.n.
42	Najas major All.	Najas major All.	Dringis	Ignalinos r.	55.354461	26.101038	2020-08-05	Kamaitytė-Bukelskienė L.	Kamaitytė-Bukelskienė L.	BILAS	s.n.
43	Najas major All.	Najas major All.	Dringis	Ignalinos r.	55.360468	26.101861	2020-08-05	Kamaitytė-Bukelskienė L.	Kamaitytė-Bukelskienė L.	BILAS	s.n.
44	Najas major All.	Najas major All.	Nemunas	Alytaus r., 3 km į vakarus nuo Ryliškių k., Ežeryno k.	54.21612	23.96481	2020-08-10	Gudžinskas Z.	Gudžinskas Z.	BILAS	s.n.
45	Najas major All.	Najas major All.	Skritelis	Zarasų r. Š dalis, ties lūgnių juostos pabaiga	55.624542	26.413165	2020-08-21	Sinkevičienė Z.	Sinkevičienė Z.	BILAS	s.n.
46	Najas major All.	Najas major All.	Skritelis	Zarasų r.	55.625881	26.415077	2020-08-21	Kamaitytė-Bukelskienė L.	Sinkevičienė Z.	BILAS	s.n.
47	Najas major All.	Najas major All.	Skritelis	Zarasų r.	55.625881	26.415077	2020-08-21	Kamaitytė-Bukelskienė L.	Sinkevičienė Z.	BILAS	s.n.
48	Najas major All.	Najas major All.	Skritelis	Zarasų r.	55.623030	26.415601	2020-08-21	Kamaitytė-Bukelskienė L.	Sinkevičienė Z.	BILAS	s.n.
49	Najas major All.	Najas major All.	Karjeras, Kunigiškiai	Klaipėdos r., Kunigiškiai	55.952921	21.082938	2020-09-15	Kamaitytė-Bukelskienė L.	Sinkevičienė Z.	BILAS	s.n.
50	Najas major All.	Najas major All.	Nemunas	Lazdijų r., Krikštonys	54.200408	23.953845	2021-07-08	Kamaitytė-Bukelskienė L.	Kamaitytė-Bukelskienė L.	BILAS	s.n.
51	Najas major All.	Najas major All.	Dringis	Ignalinos r., Sūdaragio įlanka	55.354749	26.101656	2021-07-09	Kamaitytė-Bukelskienė L.	Kamaitytė-Bukelskienė L.	BILAS	s.n.
52	Najas major All.	Najas major All.	Dringis	Ignalinos r.	55.354742	26.101708	2021-07-09	Kamaitytė-Bukelskienė L.	Kamaitytė-Bukelskienė L.	BILAS	s.n.
53	Najas major All.	Najas major All.	Dringis	Ignalinos r.	55.354742	26.101708	2021-07-09	Kamaitytė-Bukelskienė L.	Kamaitytė-Bukelskienė L.	BILAS	s.n.
54	Najas major All.	Najas major All.	Dringis	Ignalinos r.	55.355295	26.099568	2021-07-09	Kamaitytė-Bukelskienė L.	Sinkevičienė Z.	BILAS	s.n.
55	Najas major All.	Najas major All.	Paceikinės	Ignalinos r. PR dalis	55.259380	26.286837	2021-07-21	Kamaitytė-Bukelskienė L.	Kamaitytė-Bukelskienė L.	BILAS	s.n.
56	Najas major All.	Najas major All.	Paceikinės	Ignalinos r. PR dalis	55.259380	26.286837	2021-07-21	Kamaitytė-Bukelskienė L.	Kamaitytė-Bukelskienė L.	BILAS	s.n.
57	Najas major All.	Najas major All.	Paceikinės	Ignalinos r. PR dalis	55.259380	26.286837	2021-07-21	Kamaitytė-Bukelskienė L.	Kamaitytė-Bukelskienė L.	BILAS	s.n.
58	Najas major All.	Najas major All.	Paceikinės	Ignalinos r. PR dalis	55.259380	26.286837	2021-07-21	Kamaitytė-Bukelskienė L.	Kamaitytė-Bukelskienė L.	BILAS	s.n.
59	Najas major All.	Najas major All.	Paceikinės	Ignalinos r. PR dalis	55.259380	26.286837	2021-07-21	Kamaitytė-Bukelskienė L.	Kamaitytė-Bukelskienė L.	BILAS	s.n.
60	Najas major All.	Najas major All.	Paceikinės	Ignalinos r. PR dalis	55.258669	26.289342	2021-07-21	Kamaitytė-Bukelskienė L.	Kamaitytė-Bukelskienė L.	BILAS	s.n.
61	Najas major All.	Najas major All.	Nemunas	Druskininkų r. sav.	53.954171	23.835105	2021-08-31	Kamaitytė-Bukelskienė L.	Kamaitytė-Bukelskienė L.	BILAS	s.n.
62	Najas major All.	Najas major All.	Nemunas	Druskininkų r. sav. Lipliūnai	53.987220	23.913758	2021-08-31	Kamaitytė-Bukelskienė L.	Sinkevičienė Z.	BILAS	s.n.
63	Najas major All.	Najas major All.	Nemunas	Druskininkų r., ties draustiniu	53.945059	23.885573	2021-08-31	Kamaitytė-Bukelskienė L.	Kamaitytė-Bukelskienė L.	BILAS	s.n.
64	Najas major All.	Najas major All.	Nemunas	Druskininkų r., ties draustiniu	53.943674	23.818449	2021-08-31	Kamaitytė-Bukelskienė L.	Kamaitytė-Bukelskienė L.	BILAS	s.n.
65	Najas major All.	Najas major All.	Nemunas	Druskininkų r. sav.	53.954171	23.835105	2021-08-31	Kamaitytė-Bukelskienė L.	Kamaitytė-Bukelskienė L.	BILAS	s.n.
66	Najas major All.	Najas major All.	Kretuonas	Ignalinos r.	55.257025	26.074147	2021-09-30	Petrulaitis P.	Petrulaitis P.	BILAS	s.n.
67	Najas major All.	Najas major All.	Papis	Vilniaus r.	54.48041	25.13535	2022-07-05	Kamaitytė-Bukelskienė L.	Kamaitytė-Bukelskienė L.	BILAS	s.n.
68	Najas major All.	Najas major All.	Nedzingis	Varėnos r.	54.28089	24.32854	2022-07-14	Kamaitytė-Bukelskienė L.	Kamaitytė-Bukelskienė L.	BILAS	s.n.
69	Najas major All.	Najas major All.	Ilgis	Varėnos r.	54.27610	24.17666	2022-08-29	Kamaitytė-Bukelskienė L.	Sinkevičienė Z.	BILAS	s.n.
70	Najas marina L.	Najas intermedia mihi (Najas species nova)	Balsys	Z jeziora Krzyzackiego za Gulbinami	54.791265	25.331691	1823-07-11	Jankiewicz A. ?	Wolfgang J. F.	WI	s.n.
71	Najas marina L.	Najas monosperma W.	Aukštadvario tv. (Nava)	W jeziorze Navy nalezącem do Wysokiego Dworu majętnośći ....Pwitowskiego o 8(3/4) mil od Vilna. Rzatka.	54.57659	24.55418	1823-08-03	Gorski S.B.	Gorski S.B.	WI	s.n.
72	Najas marina L.	Caulinia fragilis Wild.	Aukštadvario tv. (Nava)	W jeziorze Navy nalezącem do Wysokiego Dworu majętnośći ....Pwitowskiego o 8(3/4) mil od Vilna. Rzatka.	54.57659	24.55418	1823-08-03	Gorski S.B.	Gorski S.B.	WI	s.n.
73	Najas marina L.	Najas marina L.	Duobelio ež.	Lazdijų r.	54.03573	23.55086	1972-09-06	Trainauskaitė I.	Trainauskaitė I.	BILAS	s.n.
74	Najas marina L.	Najas marina L.	Duobelio ež.	Lazdijų r.	54.03573	23.55086	1972-09-06	Trainauskaitė I.	Sinkevičienė Z.	BILAS	60766
75	Najas marina L.	Najas marina L.	Stančikų	Elektrėnų r.	54.71243	24.65167	1974-07-16	Trainauskaitė I.	Sinkevičienė Z.	BILAS	60765
76	Najas marina L.	Najas marina L.	Stančikų	Elektrėnų r.	54.7122	24.6509	1974-07-20	Liubinavičius V.	Naujalis J.	WI	n.s.
77	Najas marina L.	Najas marina L.	Baltelės ež.	Ignalinos r.	55.438595	26.025717	1974-07-22	Balevičienė J.	Balevičienė J.	BILAS	18375
78	Najas marina L.	Najas marina L.	Bivainėlis	Ignalinos r.	55.42940	26.03872	1974-07-23	Lazdauskaitė Ž.	Lazdauskaitė Ž.	BILAS	18376
79	Najas marina L.	Najas marina L.	Baltelės ež.	Ignalinos r.	55.438595	26.025717	1974-09-11	Lazdauskaitė Ž.	Lazdauskaitė Ž.	BILAS	60768
80	Najas marina L.	Najas marina L.	Bivainėlis	Ignalinos r.	55.42940	26.03872	1974-09-11	Lazdauskaitė Ž.	Lazdauskaitė Ž.	BILAS	60770
81	Najas marina L.	Najas marina L.	Bivainėlis	Ignalinos r.	55.42940	26.03872	1974-09-11	Lazdauskaitė Ž.	Lazdauskaitė Ž.	BILAS	60769
82	Najas marina L.	Najas marina L.	Bivainėlis	Ignalinos r.	55.42940	26.03872	1974-09-11	Lazdauskaitė Ž.	Lazdauskaitė Ž.	BILAS	20726
83	Najas marina L.	Najas marina L.	Baltelės ež.	Ignalinos r.	55.438595	26.025717	1974-09-19	Lazdauskaitė Ž.	Lazdauskaitė Ž.	BILAS	60772
84	Najas marina L.	Najas marina L.	Baltelės ež.	Ignalinos r.	55.438595	26.025717	1974-09-19	Lazdauskaitė Ž.	Lazdauskaitė Ž.	BILAS	60771
85	Najas marina L.	Najas marina L.	Baltelės ež.	Ignalinos r.	55.438595	26.025717	1974-09-19	Lazdauskaitė Ž.	Lazdauskaitė Ž.	BILAS	20727
86	Najas marina L.	Najas marina L.	Ilgaitis (Lydekinis)	Ignalinos r.	55.39741	25.97565	1975-08-14	Balevičienė	Balevičienė	BILAS	18377
87	Najas marina L.	Najas minor All.	Ilgaitis (Lydekinis)	Ignalinos r.	55.39741	25.97565	1976-07-14	Šarkinienė I.	Dabulskytė V.	WI	P27203
88	Najas marina L.	Najas minor All.	Ilgaitis (Lydekinis)	Ignalinos r.	55.39741	25.97565	1976-07-17	Šarkinienė I.	Dabulskytė V.	WI	P27205
89	Najas marina L.	Najas marina L.	Pravalas	Vilniaus r.	54.95428	25.66602	1977-08-01	Steponavičienė V.	Steponavičienė V.	BILAS	50725
90	Najas marina L.	Najas marina L.	Davinėlis	Ignalinos r.	55.55704	25.61389	1979-08-08	Tamošiūnaitė V.	Tamošiūnaitė V.	BILAS	50945
91	Najas marina L.	Najas marina L.	Prataka_Davilėlio ir Davilo	Zarasų r.	55.55711	25.61131	1979-08-08	Tamošiūnaitė V.	Tamošiūnaitė V.	BILAS	50944
92	Najas marina L.	Najas marina L.	Luknelis	Švenčionių r.	55.23670	25.85655	1991-00-00	Balevičienė J.	Balevičienė J.	BILAS	60767
93	Najas marina L.	Najas marina L.	Aukštadvario tv. (Sienis)	Trakų r., Š pakrantė	54.56367	24.58819	1992-07-17	Sinkevičienė Z.	Sinkevičienė Z.	BILAS	50306
94	Najas marina L.	Najas marina L.	Aukštadvario tv. (Sienis)	Trakų r., Š pakrantė	54.56367	24.58819	1992-07-17	Sinkevičienė Z.	Sinkevičienė Z.	BILAS	50846
95	Najas marina L.	Najas marina L.	Babrukas (Senkiškės ež.)	Trakų r., V pakrantė	54.58443	24.61974	1992-07-22	Sinkevičienė Z.	Sinkevičienė Z.	BILAS	50308
96	Najas marina L.	Najas marina L.	Balsys	Vilniaus r.	54.791265	25.331691	1992-09-01	Balevičius A.	Balevičius	BILAS	s.n.
97	Najas marina L.	Najas marina L.	Baltasis Kauknoris	Lazdijų r.	54.04140	23.56026	1996-07-23	Balevičius A.	Sinkevičienė Z.	BILAS	s.n.
98	Najas marina L.	Najas minor All.	Rūžis	Alytaus r.	54.2437	24.0113	1998-08-27	Katilius K.	Katilius K.	BILAS	84294
99	Najas marina L.	Najas marina L.	Beržinis	Zarasų r.	55.6288	26.403	1999-07-25	Stukonis V.	Stukonis V.	BILAS	84295
100	Najas marina L.	Najas marina L.	Ilgutis	Trakų r., netoli Lygainių	54.54794	24.90796	2002-07-06	Steponavičienė V.	Sinkevičienė Z.	BILAS	s.n.
101	Najas marina L.	Najas intermedia Wolfg. ex Gorski	Tramis	P dalis, Molėtų r.	55.22008	25.66108	2002-07-23	Briškaitė R.	Meškauskaitė E.	WI	s.n.
102	Najas marina L.	Najas intermedia Wolfg. ex Gorski	Juodasis Kauknoris	Lazdijų r.	54.02172	23.55120	2008-08-04	Balsevičius A.	Balsevičius A.	BILAS	90720
103	Najas marina L.	Najas intermedia Wolfg. ex Gorski	Juodasis Kauknoris	Lazdijų r.	54.02172	23.55120	2008-08-04	Balsevičius A.	Balsevičius A.	BILAS	90714
104	Najas marina L.	Najas marina L.	Ilgis	Varėnos r., P dalis PR pakaraštys	54.25112	24.24755	2010-08-04	Sinkevičienė Z.	Sinkevičienė Z.	BILAS	s.n.
105	Najas marina L.	Najas marina L.	Ilgis	Varėnos r., P dalis V pakraštys	54.25112	24.24755	2010-08-05	Sinkevičienė Z.	Sinkevičienė Z.	BILAS	s.n.
106	Najas marina L.	Najas marina L.	Gruožys	Trakų r.	54.450751	24.6587	2012-08-04	Karosienė J.	Karosienė J.	BILAS	s.n.
107	Najas marina L.	Najas marina L.	Verniejus	Trakų r., rytinė dalis ties Liūnelių ežeru	54.548921	24.590690	2013-08-24	Butkuvienė J.	Butkuvienė J.	BILAS	s.n.
108	Najas marina L.	Najas marina L.	Bebrusai	Molėtų r.	55.19172	25.46679	2014-07-06	Bodnieks I.	Zviedre E.	BILAS	s.n.
109	Najas marina L.	Najas marina L.	Gėlinis	Zarasų r.	55.6268	26.2563	2014-07-09	Karosienė J.	Sinkevičienė Z.	BILAS	s.n.
110	Najas marina L.	Najas marina L.	Kaviškis	Lazdijų r.	54.00643	23.58269	2015-07-24	Lakotko E.	Zviedre E.	BILAS	s.n.
111	Najas marina L.	Najas marina L.	Aukštadvario tv. (Nava)	Trakų r., Š pakrantė	54.57659	24.55418	2015-00-00	Sinkevičienė Z.	Sinkevičienė Z.	BILAS	s.n.
112	Najas marina L.	Najas marina L.	Alnis	Molėtų r., prie salos	55.272898	25.682914	2019-08-19	Petrulaitis P.	Sinkevičienė Z.	BILAS	s.n.
113	Najas marina L.	Najas marina L.	Kauknorėlis	Lazdijų r.	54.007784	23.555461	2020-07-29	Kamaitytė-Bukelskienė L.	Sinkevičienė Z.	BILAS	s.n.
114	Najas marina L.	Najas marina L.	Kauknorėlis	Lazdijų r.	54.007784	23.555461	2020-07-29	Kamaitytė-Bukelskienė L.	Sinkevičienė Z.	BILAS	s.n.
115	Najas marina L.	Najas marina L.	Viešintų	Anykščių r.	55.685274	24.976735	2020-08-18	Bukelskis E.	Sinkevičienė Z.	BILAS	s.n.
116	Najas marina L.	Najas marina L.	Viešintų	Anykščių r.	55.685274	24.976735	2020-08-18	Bukelskis E.	Sinkevičienė Z.	BILAS	s.n.
117	Najas marina L.	Najas marina L.	Viešintų	Anykščių r.	55.685274	24.976736	2020-08-19	Bukelskis E.	Sinkevičienė Z.	BILAS	s.n.
118	Najas marina L.	Najas marina L.	Žaltytis	Marijampolės r.	54.4142473	23.4210082	2021-07-10	Petrulaitis P.	Petrulaitis P.	BILAS	s.n.
119	Najas marina L.	Najas marina L.	Rašia	Molėtų r.	55.216298	25.697514	2021-08-12	Kamaitytė-Bukelskienė L.	Sinkevičienė Z.	BILAS	s.n.
120	Najas marina L.	Najas marina L.	Rašia	Molėtų r.	55.216298	25.697514	2021-08-12	Kamaitytė-Bukelskienė L.	Sinkevičienė Z.	BILAS	s.n.
121	Najas marina L.	Najas marina L.	Rašia	Molėtų r.	55.214497	25.684526	2021-08-12	Kamaitytė-Bukelskienė L.	Sinkevičienė Z.	BILAS	s.n.
122	Najas marina L.	Najas marina L.	Rašia	Molėtų r.	55.214497	25.684526	2021-08-12	Kamaitytė-Bukelskienė L.	Sinkevičienė Z.	BILAS	s.n.
123	Najas marina L.	Najas marina L.	Rašia	Molėtų r.	55.211608	25.697790	2021-08-12	Kamaitytė-Bukelskienė L.	Sinkevičienė Z.	BILAS	s.n.
124	Najas marina L.	Najas marina L.	Rašia	Molėtų r.	55.211608	25.697790	2021-08-12	Kamaitytė-Bukelskienė L.	Sinkevičienė Z.	BILAS	s.n.
125	Najas marina L.	Najas marina L.	Aukštadvario tv. (Nava)	Trakų r., Š pakrantė	54.57659	24.55418	2022-07-05	Kamaitytė-Bukelskienė L.	Kamaitytė-Bukelskienė L.	BILAS	s.n.
126	Najas marina L.	Najas marina L.	Pravalas	Vilniaus r.	54.95428	25.66602	2022-07-14	Kamaitytė-Bukelskienė L.	Kamaitytė-Bukelskienė L.	BILAS	s.n.
127	Najas marina L.	Najas marina L.	Pravalas	Vilniaus r.	54.95428	25.66602	2022-07-14	Kamaitytė-Bukelskienė L.	Kamaitytė-Bukelskienė L.	BILAS	s.n.
128	Najas marina L.	Najas marina L.	Žaltytis	Marijampolės r.	54.4142473	23.4210082	2022-07-30	Kamaitytė-Bukelskienė L.	Kamaitytė-Bukelskienė L.	BILAS	s.n.
129	Najas marina L.	Najas marina L.	Žaltytis	Marijampolės r.	54.4142473	23.4210082	2022-07-30	Kamaitytė-Bukelskienė L.	Kamaitytė-Bukelskienė L.	BILAS	s.n.
130	Najas marina L.	Najas marina L.	Žaltytis	Marijampolės r.	54.4142473	23.4210082	2022-07-30	Kamaitytė-Bukelskienė L.	Kamaitytė-Bukelskienė L.	BILAS	s.n.
131	Najas marina L.	Najas marina L.	Luokesai	Molėtų r.	55.20844	25.39906	2022-08-06	Kamaitytė-Bukelskienė L.	Kamaitytė-Bukelskienė L.	BILAS	s.n.
132	Najas marina L.	Najas marina L.	Žuvintas	Marijampolės r.	54.47031	23.64401	2022-08-30	Kamaitytė-Bukelskienė L.	Kamaitytė-Bukelskienė L.	BILAS	s.n.
133	Najas marina L.	Najas marina L.	Žuvintas	Marijampolės r.	54.47026	23.64391	2022-08-30	Kamaitytė-Bukelskienė L.	Kamaitytė-Bukelskienė L.	BILAS	s.n.
134	Najas marina L.	Najas marina L.	Žuvintas	Marijampolės r.	54.47194	23.64073	2022-08-30	Kamaitytė-Bukelskienė L.	Kamaitytė-Bukelskienė L.	BILAS	s.n.
135	Najas marina L.	Najas marina L.	Žuvintas	Marijampolės r.	54.47409	23.64115	2022-08-30	Kamaitytė-Bukelskienė L.	Kamaitytė-Bukelskienė L.	BILAS	s.n.
136	Najas marina L.	Najas marina L.	Dūkštas	Ignalinos r.	55.5787	26.3076	2023-08-06	Kamaitytė-Bukelskienė L.	Sinkevičienė Z.	BILAS	s.n.
137	Najas marina L.	Najas marina L.	Dūkštas	Ignalinos r.	55.5787	26.3076	2023-08-07	Kamaitytė-Bukelskienė L.	Sinkevičienė Z.	BILAS	s.n.
138	Najas minor All.	Najas minor All.(Caulinia fragilis Wild.)	Šventas	In lacus Swinta circo Towiany, 8 miliaria a Vilna. Haciski et Meltzer primi inventores 1822	55.089755	25.615558	1822-00-00	Haciski et Meltzer	Gorski S.B. ?	WI	s.n.
139	Najas minor All.	Najas minor All.	Skritelis	Zarasų r.	55.624219	26.413331	1961-08-23	Galinis V.	Galinis V.	BILAS	64945
140	Najas minor All.	Najas minor All.	Alksnas	Zarasų r., ties Vajasiškiu, V dalis	55.497571	26.449521	2006-08-23	Sinkevičienė Z.	Sinkevičienė Z.	BILAS	70736
141	Najas minor All.	Najas minor All.	Sungardas	Ignalinos r. ŠR dalyje	55.500614	26.141626	1998-08-13	Sinkevičienė Z.	Sinkevičienė Z.	BILAS	60764
142	Najas minor All.	Najas minor All.	Sungardas	Ignalinos r. V įlankos Š dalyje	55.500614	26.141627	1998-08-26	Sinkevičienė Z.	Sinkevičienė Z.	BILAS	60763
143	Najas minor All.	Najas minor All.	Alksnas	Zarasų r., ties Vajasiškiu, V dalis	55.497571	26.449521	2006-08-23	Sinkevičienė Z.	Sinkevičienė Z.	BILAS	70735
144	Najas minor All.	Najas minor All.	Dūkštas	Ignalinos r.	55.578520	26.308252	2014-08-17	Licite V.	Sinkevičienė Z.	BILAS	s.n.
145	Najas minor All.	Najas minor All.	Dringis	Ignalinos r.	55.358779	26.090699	2015-07-27	Licite V.	Sinkevičienė Z.	BILAS	s.n.
146	Najas minor All.	Najas minor All.	Sungardas	Ignalinos r., ties Garbšiais	55.490742	26.111688	2015-08-06	Sinkevičienė Z.	Sinkevičienė Z.	BILAS	92570
147	Najas minor All.	Najas minor All.	Dringis	Ignalinos r.	55.3619107	26.104177	2020-08-05	Kamaitytė-Bukelskienė L.	Sinkevičienė Z.	BILAS	s.n.
148	Najas minor All.	Najas minor All.	Dringis	Ignalinos r.	55.360468	26.101861	2020-08-05	Sinkevičienė Z.	Sinkevičienė Z.	BILAS	s.n.
149	Najas minor All.	Najas minor All.	Dringis	Ignalinos r.	55.355342	26.099444	2020-08-05	Sinkevičienė Z.	Sinkevičienė Z.	BILAS	s.n.
150	Najas minor All.	Najas minor All.	Dringis	Ignalinos r.	55.362469	26.095199	2020-08-05	Sinkevičienė Z.	Sinkevičienė Z.	BILAS	s.n.
151	Najas minor All.	Najas minor All.	Dringis	Ignalinos r.	55.355445	26.100775	2020-08-05	Sinkevičienė Z.	Sinkevičienė Z.	BILAS	s.n.
152	Najas minor All.	Najas minor All.	Dringis	Ignalinos r.	55.359828	26.101953	2020-08-05	Sinkevičienė Z.	Sinkevičienė Z.	BILAS	s.n.
153	Najas minor All.	Najas minor All.	Dringis	Ignalinos r.	55.360468	26.101861	2020-08-05	Sinkevičienė Z.	Sinkevičienė Z.	BILAS	s.n.
154	Najas minor All.	Najas minor All.	Dringis	Ignalinos r.	55.355885	26.101839	2020-08-05	Sinkevičienė Z.	Sinkevičienė Z.	BILAS	s.n.
155	Najas minor All.	Najas minor All.	Alksnas	Ignalinos r.	55.497025	26.447439	2020-08-06	Sinkevičienė Z.	Sinkevičienė Z.	BILAS	s.n.
156	Najas minor All.	Najas minor All.	Alksnas	Ignalinos r. PV dalis ties pusiasaliu	55.4991420	26.4457668	2020-08-06	Sinkevičienė Z.	Sinkevičienė Z.	BILAS	s.n.
157	Najas minor All.	Najas minor All.	Alksnas	Ignalinos r. P dalis ties Melekiške ant pliko dugno	55.4938482	26.4587826	2020-08-06	Sinkevičienė Z.	Sinkevičienė Z.	BILAS	s.n.
158	Najas minor All.	Najas minor All.	Dūkštas	Ignalinos r., ŠR dalis	55.585059	26.317413	2020-08-19	Sinkevičienė Z.	Sinkevičienė Z.	BILAS	s.n.
159	Najas minor All.	Najas minor All.	Dūkštas	Ignalinos r., ŠR dalis	55.583570	26.320891	2020-08-19	Sinkevičienė Z.	Sinkevičienė Z.	BILAS	s.n.
160	Najas minor All.	Najas minor All.	Dūkštas	Ignalinos r. ŠR dalyje	55.585020	26.312615	2020-08-19	Kamaitytė-Bukelskienė L.	Sinkevičienė Z.	BILAS	s.n.
161	Najas minor All.	Najas minor All.	Dūkštas	Ignalinos r. ŠR dalyje	55.585020	26.312615	2020-08-19	Sinkevičienė Z.	Sinkevičienė Z.	BILAS	s.n.
162	Najas minor All.	Najas minor All.	Dūkštas	Ignalinos r. ŠR dalyje	55.581767	26.327290	2020-08-19	Kamaitytė-Bukelskienė L.	Sinkevičienė Z.	BILAS	s.n.
163	Najas minor All.	Najas minor All.	Dūkštas	Ignalinos r. ŠR dalyje	55.581657	26.327189	2020-08-19	Kamaitytė-Bukelskienė L.	Sinkevičienė Z.	BILAS	s.n.
164	Najas minor All.	Najas minor All.	Dūkštas	Ignalinos r. ŠR dalyje	55.5815945	26.3269651	2020-08-19	Sinkevičienė Z.	Sinkevičienė Z.	BILAS	s.n.
165	Najas minor All.	Najas minor All.	Dūkštas	Ignalinos r. ŠR dalyje	55.582053	26.326296	2020-08-19	Sinkevičienė Z.	Sinkevičienė Z.	BILAS	s.n.
166	Najas minor All.	Najas minor All.	Dūkštas	Ignalinos r. ŠR dalyje	55.582041	26.326478	2020-08-19	Sinkevičienė Z.	Sinkevičienė Z.	BILAS	s.n.
167	Najas minor All.	Najas minor All.	Sungardas	Ignalinos r.	55.495184	26.130305	2020-09-07	Kamaitytė-Bukelskienė L.	Kamaitytė-Bukelskienė L.	BILAS	s.n.
168	Najas minor All.	Najas minor All.	Sungardas	Ignalinos r.	55.495184	26.130305	2020-09-07	Kamaitytė-Bukelskienė L.	Kamaitytė-Bukelskienė L.	BILAS	s.n.
169	Najas minor All.	Najas minor All.	Sungardas	Ignalinos r.	55.495184	26.130305	2020-09-07	Kamaitytė-Bukelskienė L.	Kamaitytė-Bukelskienė L.	BILAS	s.n.
170	Najas minor All.	Najas minor All.	Zarasas	Zarasų r. prie salos	55.732876	26.223199	2021-08-18	Kamaitytė-Bukelskienė L.	Sinkevičienė Z.	BILAS	s.n.
171	Najas minor All.	Najas minor All.	Zarasas	Zarasų m. ties salos pietinio pakraščio	55.732697	26.222695	2021-08-18	Kamaitytė-Bukelskienė L.	Sinkevičienė Z.	BILAS	s.n.
172	Najas minor All.	Najas minor All.	Dringis	Ignalinos r.	55.353410	26.102071	2021-09-01	Kamaitytė-Bukelskienė L.	Sinkevičienė Z.	BILAS	s.n.
173	Najas minor All.	Najas minor All.	Dūkštas	Ignalinos r. Š dalis netoli sodybos	55.583148	26.322146	2021-09-01	Kamaitytė-Bukelskienė L.	Kamaitytė-Bukelskienė L.	BILAS	s.n.
174	Najas minor All.	Najas minor All.	Dūkštas	Ignalinos r.	55.582191	26.323642	2022-07-15	Kamaitytė-Bukelskienė L.	Kamaitytė-Bukelskienė L.	BILAS	s.n.
175	Najas minor All.	Najas minor All.	Dūkštas	Ignalinos r.	55.58119	26.32420	2022-07-15	Kamaitytė-Bukelskienė L.	Kamaitytė-Bukelskienė L.	BILAS	s.n.
